# Supplementary material for: Underlying causes for prevalent false positives and false negatives in STARR-seq data
Source: NAR Genom Bioinform. 2023 Sep 22;5(3):lqad085. doi: 10.1093/nargab/lqad085 (PMC10516709; doi:10.1093/nargab/lqad085)
Supplement: lqad085_Supplemental_Files [file lqad085_supplemental_files.zip]

Archive with 2 entries (2 files):
- Supplementary Information_R1_8_24_2023.pdf
- Supplementary_Table_R1_2023_8_24.xlsx
