# Supplementary material for: Underlying causes for prevalent false positives and false negatives in STARR-seq data
Source: NAR Genom Bioinform. 2023 Sep 22;5(3):lqad085. doi: 10.1093/nargab/lqad085 (PMC10516709; doi:10.1093/nargab/lqad085)
Supplement: lqad085_Supplemental_Files [file lqad085_supplemental_files.zip › Supplementary_Table_R1_2023_8_24.xlsx]

## Sheet: Table S1
Table S1: STARR-seq datasets
Cell	Accession	Promoter	Insertion size(bp)	URL
K562	ENCFF394DBM	ORI	500	https://www.encodeproject.org/files/ENCFF394DBM/@@download/ENCFF394DBM.bed.gz	https://www.encodeproject.org/files/ENCFF611ZHY/@@download/ENCFF611ZHY.bigWig
K562	ENCFF717VJK	ORI	500	https://www.encodeproject.org/files/ENCFF717VJK/@@download/ENCFF717VJK.bed.gz
MCF-7	ENCFF122RKM	ORI	500	https://www.encodeproject.org/files/ENCFF122RKM/@@download/ENCFF122RKM.bed.gz	https://www.encodeproject.org/files/ENCFF432DZF/@@download/ENCFF432DZF.bigWig
MCF-7	ENCFF356ZLC	ORI	500	https://www.encodeproject.org/files/ENCFF356ZLC/@@download/ENCFF356ZLC.bed.gz
HCT116	ENCFF305HQC	ORI	500	https://www.encodeproject.org/files/ENCFF305HQC/@@download/ENCFF305HQC.bed.gz	https://www.encodeproject.org/files/ENCFF895QUN/@@download/ENCFF895QUN.bigWig
HCT116	ENCFF594EEA	ORI	500	https://www.encodeproject.org/files/ENCFF594EEA/@@download/ENCFF594EEA.bed.gz
A549	ENCFF110WXW	ORI	500	https://www.encodeproject.org/files/ENCFF110WXW/@@download/ENCFF110WXW.bed.gz	https://www.encodeproject.org/files/ENCFF449RRV/@@download/ENCFF449RRV.bigWig
A549	ENCFF338CGT	ORI	500	https://www.encodeproject.org/files/ENCFF338CGT/@@download/ENCFF338CGT.bed.gz
HepG2	ENCFF032RDN	ORI	500	https://www.encodeproject.org/files/ENCFF032RDN/@@download/ENCFF032RDN.bed.gz	https://www.encodeproject.org/files/ENCFF032JIP/@@download/ENCFF032JIP.bigWig
HepG2	ENCFF288HIT	ORI	500	https://www.encodeproject.org/files/ENCFF288HIT/@@download/ENCFF288HIT.bed.gz
GM12878	GSE104001_HiDRA_RNAtoDNARatio_0.1Pseudocount	SPC1	337	https://www.ncbi.nlm.nih.gov/geo/query/acc.cgi?acc=GSE104001
HelaS3	GSE100432	ORI	1500	https://www.ncbi.nlm.nih.gov/geo/query/acc.cgi?acc=GSE100432
pancreatic orgnoid	ENCFF210STS	ORI	500	https://www.encodeproject.org/files/ENCFF210STS/@@download/ENCFF210STS.bed.gz	https://www.encodeproject.org/files/ENCFF666OOA/@@download/ENCFF666OOA.bigWig
pancreatic orgnoid	ENCFF029OEE	ORI	500	https://www.encodeproject.org/files/ENCFF029OEE/@@download/ENCFF029OEE.bed.gz
